# Supplementary material for: Effects of Brain Size on Adult Neurogenesis in Shrews
Source: Int J Mol Sci. 2021 Jul 17;22(14):7664. doi: 10.3390/ijms22147664 (PMC8303847; doi:10.3390/ijms22147664)
Supplement: Supplementary file 1 [file ijms-22-07664-s001.zip]

Archive with 1 entries (1 files):
- ijms-1266692-supplementary.pdf
